# Supplementary material for: Faecal microbial diversity in a cattle herd infected by Mycobacterium avium subsp. paratuberculosis: a possible effect of production status
Source: World J Microbiol Biotechnol. 2024 Jul 22;40(9):276. doi: 10.1007/s11274-024-04080-1 (PMC11263420; doi:10.1007/s11274-024-04080-1)
Supplement: Supplementary file 2 — Supplementary file2 (XLSX 45 KB) [file 11274_2024_4080_MOESM2_ESM.xlsx]

## Sheet: Phyla
Phylum	Milking		Phylum	Dry		Phylum	Heifer		Phylum	Calf
Firmicutes	78.6583		Firmicutes	95.7638		Firmicutes	69.4328		Firmicutes	77.0798
Bacteroidetes	17.3992		Bacteroidetes	3.60531		Bacteroidetes	27.7567		Bacteroidetes	21.7317
Spirochaetes	2.24776		Proteobacteria	0.358886		Tenericutes	1.01487		Tenericutes	0.339559
Verrucomicrobia	0.594203		Tenericutes	0.126498		Verrucomicrobia	0.850573		Verrucomicrobia	0.339559
Proteobacteria	0.558705		Verrucomicrobia	0.0825352		Proteobacteria	0.670071		Proteobacteria	0.339559
Tenericutes	0.541816		Spirochaetes	0.0629571		Spirochaetes	0.274991		Spirochaetes	0.169779
F/B	4.52081			26.5619			2.50148			3.54688

## Sheet: Families
Family	Dry		Family	Milking		Family	Heifer		Family	Calf
Planococcaceae	35.2747		Oscillospiraceae	18.9315		Oscillospiraceae	38.0653		Planococcaceae	56.8786
Streptococcaceae	32.5346		Planococcaceae	13.2065		Rikenellaceae	12.9274		Oscillospiraceae	14.7521
Clostridiaceae	7.83415		Clostridiaceae	10.8871		Bacteroidaceae	7.70349		Bacteroidaceae	7.36826
Bacillaceae	6.94485		Streptococcaceae	9.00312		Planococcaceae	6.66254		Prevotellaceae	5.5806
Oscillospiraceae	4.15153		Rikenellaceae	6.34909		Clostridiaceae	6.21744		Rikenellaceae	5.38629
Lactobacillaceae	3.31815		Lachnospiraceae	5.77247		Lachnospiraceae	6.14064		Bacillaceae	1.79543
Lachnospiraceae	3.24202		Comamonadaceae	5.18965		Peptostreptococcaceae	3.96274		Clostridiaceae	1.4379
Rikenellaceae	1.76265		Lactobacillaceae	5.17196		Christensenellaceae	3.72346		Gracilibacteraceae	1.25913
Paenibacillaceae	0.944554		Bacteroidaceae	4.45545		Gracilibacteraceae	2.6077		Lachnospiraceae	0.893829
Bacteroidaceae	0.795371		Bacillaceae	3.32096		Prevotellaceae	2.03384		Christensenellaceae	0.715063
Peptostreptococcaceae	0.612749		Peptostreptococcaceae	3.13518		Sphingobacteriaceae	1.55887		Paludibacteraceae	0.536297
Christensenellaceae	0.5135		Treponemataceae	2.21164		Caldicoprobacteraceae	1.20777		Odoribacteraceae	0.536297
Gracilibacteraceae	0.324649		Christensenellaceae	1.69978		Akkermansiaceae	0.967258		Peptostreptococcaceae	0.357531
Sphingobacteriaceae	0.269698		Gracilibacteraceae	1.45659		Paenibacillaceae	0.822778		Paenibacillaceae	0.357531
Enterococcaceae	0.192991		Moraxellaceae	1.20975		Porphyromonadaceae	0.770742		Akkermansiaceae	0.357531
Prevotellaceae	0.165837		Prevotellaceae	1.13026		Prolixibacteraceae	0.648746		Tannerellaceae	0.357531
Moraxellaceae	0.150157		Sphingobacteriaceae	0.93943		Spiroplasmataceae	0.492095		Treponemataceae	0.178766
Caldicoprobacteraceae	0.144914		Caldicoprobacteraceae	0.757483		Desulfitobacteriaceae	0.462702		Sphingobacteriaceae	0.178766
Prolixibacteraceae	0.13943		Selenomonadaceae	0.706273		Eubacteriales Family XIII. Incertae Sedis	0.401356		Caldicoprobacteraceae	0.178766
Porphyromonadaceae	0.121481		Paenibacillaceae	0.655702		Odoribacteraceae	0.348134		Porphyromonadaceae	0.178766
Akkermansiaceae	0.0966608		Akkermansiaceae	0.619781		Muribaculaceae	0.271878		Prolixibacteraceae	0.178766
Desulfitobacteriaceae	0.0849443		Xanthomonadaceae	0.453738		Treponemataceae	0.242468		Spiroplasmataceae	0.178766
Treponemataceae	0.0679177		Eubacteriales Family XIII. Incertae Sedis	0.389282		Paludibacteraceae	0.231199		Acetobacteraceae	0.178766
Muribaculaceae	0.066576		Porphyromonadaceae	0.34235		Bacillaceae	0.230947		Victivallaceae	0.178766
Spiroplasmataceae	0.0574601		Prolixibacteraceae	0.289159		Victivallaceae	0.224419		Streptococcaceae	0
Selenomonadaceae	0.0437189		Muribaculaceae	0.274304		Acetobacteraceae	0.205283		Comamonadaceae	0
Eubacteriales Family XIII. Incertae Sedis	0.039731		Spiroplasmataceae	0.232248		Heliobacteriaceae	0.193739		Lactobacillaceae	0
Lentimicrobiaceae	0.0289171		Enterococcaceae	0.198657		Tannerellaceae	0.172492		Moraxellaceae	0
Williamwhitmaniaceae	0.0175747		Desulfitobacteriaceae	0.17646		Lentimicrobiaceae	0.166603		Selenomonadaceae	0
Heliobacteriaceae	0.0146456		Caulobacteraceae	0.146097		Flavobacteriaceae	0.148202		Xanthomonadaceae	0
Odoribacteraceae	0.0117165		Acetobacteraceae	0.130317		Williamwhitmaniaceae	0.0980896		Eubacteriales Family XIII. Incertae Sedis	0
Acetobacteraceae	0.00878735		Lentimicrobiaceae	0.101926		Moraxellaceae	0.0519671		Muribaculaceae	0
Paludibacteraceae	0.00878735		Williamwhitmaniaceae	0.0880215		Xanthomonadaceae	0.0249813		Enterococcaceae	0
Tannerellaceae	0.00878735		Tannerellaceae	0.0863586		Streptococcaceae	0.00634357		Desulfitobacteriaceae	0
Flavobacteriaceae	0.00292912		Heliobacteriaceae	0.0807396		Selenomonadaceae	0.00634357		Caulobacteraceae	0
Victivallaceae	0.00292912		Paludibacteraceae	0.0726704		Lactobacillaceae	0		Lentimicrobiaceae	0
Caulobacteraceae	0		Odoribacteraceae	0.0630787		Enterococcaceae	0		Williamwhitmaniaceae	0
Comamonadaceae	0		Flavobacteriaceae	0.0462541		Comamonadaceae	0		Heliobacteriaceae	0
Xanthomonadaceae	0		Victivallaceae	0.0186874		Caulobacteraceae	0		Flavobacteriaceae	0

## Sheet: Genera
Genus	Dry		Genus	Milking		Genus	Heifer		Genus	Calf
Streptococcus	32.1812		Clostridium	10.0162		Alistipes	11.15		Solibacillus	55.1171
Kurthia	28.4811		Rummeliibacillus	7.74976		Acetivibrio	10.509		Bacteroides	7.12814
Clostridium	7.66915		Streptococcus	7.11095		Oscillibacter	8.54384		Alistipes	5.38808
Lysinibacillus	6.0791		Oscillibacter	6.43661		Bacteroides	7.30807		Paraprevotella	5.21255
Solibacillus	4.30445		Comamonas	4.95419		Solibacillus	6.50442		Acetivibrio	4.69358
Limosilactobacillus	2.79887		Alistipes	4.60936		Clostridium	5.65458		Oscillibacter	3.30459
Paenibacillus	1.85342		Solibacillus	3.96263		Ruminiclostridium	5.2552		Ruminiclostridium	2.43456
Oscillibacter	1.60513		Limosilactobacillus	3.88645		Ruminococcus	4.93033		Clostridium	1.91559
Alistipes	1.37496		Bacteroides	3.69632		Christensenella	3.5633		Ruminococcus	1.56453
Lacrimispora	1.14735		Acetivibrio	2.90606		Gracilibacter	2.49946		Lysinibacillus	1.56453
Ureibacillus	1.03545		Lysinibacillus	2.64153		Romboutsia	2.47367		Gracilibacter	1.21346
Anaerocolumna	0.943691		Ruminiclostridium	2.10098		Anaerotignum	1.96211		Phocaeicola	0.87003
Bacteroides	0.719135		Ruminococcus	2.06407		Faecalicatena	1.83913		Christensenella	0.694497
Bacillus	0.705701		Treponema	1.8977		Oxobacter	1.79982		Oxobacter	0.694497
Ruminococcus	0.597075		Romboutsia	1.69489		Paenibacillus	1.633		Paenibacillus	0.694497
Rummeliibacillus	0.508447		Christensenella	1.49478		Paraprevotella	1.47281		Anaerotignum	0.518965
Enterococcus	0.492456		Paenibacillus	1.48214		Ethanoligenens	1.4031		Pedobacter	0.518965
Ligilactobacillus	0.456953		Gracilibacter	1.28761		Paeniclostridium	1.35013		Prevotella	0.518965
Christensenella	0.452078		Acinetobacter	1.20705		Caldicoprobacter	1.2616		Odoribacter	0.518965
Ruminiclostridium	0.446599		Paeniclostridium	1.11154		Pedobacter	1.20326		Paludibacter	0.518965
Romboutsia	0.352287		Faecalicatena	0.986862		Kineothrix	0.994795		Spiroplasma	0.351065
Acetivibrio	0.32588		Lacrimispora	0.986391		Phocaeicola	0.982138		Akkermansia	0.351065
Macrococcus	0.323496		Ligilactobacillus	0.917226		Spiroplasma	0.946813		Parabacteroides	0.351065
Anaerotignum	0.32141		Anaerotignum	0.831234		Akkermansia	0.922769		Vampirovibrio	0.351065
Gracilibacter	0.288972		Oxobacter	0.755792		Prevotella	0.784927		Bacillus	0.351065
Prevotella	0.234777		Caldicoprobacter	0.700383		Sphingobacterium	0.776433		Romboutsia	0.175532
Faecalicatena	0.223753		Selenomonas	0.687162		Parapedobacter	0.768713		Faecalicatena	0.175532
Sporosarcina	0.186558		Paraprevotella	0.678094		Blautia	0.745243		Ethanoligenens	0.175532
Paeniclostridium	0.181032		Roseburia	0.671452		Anaerocella	0.594782		Paeniclostridium	0.175532
Pedobacter	0.178706		Prevotella	0.658572		Intestinimonas	0.54947		Caldicoprobacter	0.175532
Sphingobacterium	0.165743		Kineothrix	0.645956		Enterococcus	0.53481		Sphingobacterium	0.175532
Acinetobacter	0.144904		Cellulosilyticum	0.616684		Porphyromonas	0.441983		Intestinimonas	0.175532
Psychrobacillus	0.141638		Bacillus	0.588108		Acetobacter	0.423943		Acetobacter	0.175532
Jeotgalibacillus	0.141122		Parapedobacter	0.552684		Lacrimispora	0.376864		Microbacter	0.175532
Oxobacter	0.139288		Pedobacter	0.536721		Microbacter	0.376719		Roseburia	0.175532
Parapedobacter	0.139173		Phocaeicola	0.47428		Prolixibacter	0.370129		Flavonifractor	0.175532
Caldicoprobacter	0.13664		Ethanoligenens	0.432712		Mogibacterium	0.360636		Treponema	0.175532
Kineothrix	0.123906		Stenotrophomonas	0.432085		Millionella	0.344911		Maribellus	0.175532
Niallia	0.115894		Sphingobacterium	0.397454		Roseburia	0.335282		Victivallis	0.175532
Intestinimonas	0.102701		Anaerocella	0.390291		Odoribacter	0.333356		Mucilaginibacter	0.175532
Spiroplasma	0.0996174		Spiroplasma	0.38692		Flavonifractor	0.281805		Dehalobacter	0.175532
Lactobacillus	0.0934607		Blautia	0.369043		Parabacteroides	0.279544		Ureibacillus	0.175532
Prolixibacter	0.0921557		Akkermansia	0.300841		Paludibacter	0.275908		Psychrobacillus	0.175532
Phocaeicola	0.0919379		Kurthia	0.276504		Treponema	0.2734		Kineothrix	0
Alkaliphilus	0.0895309		Enterococcus	0.265837		Maribellus	0.266127		Parapedobacter	0
Ethanoligenens	0.0893016		Intestinimonas	0.257612		Muribaculum	0.259805		Blautia	0
Akkermansia	0.0868831		Mogibacterium	0.247936		Thermoclostridium	0.246685		Anaerocella	0
Roseburia	0.0816105		Ureibacillus	0.24156		Pseudoflavonifractor	0.242269		Enterococcus	0
Enterococcus	0.0790889		Muribaculum	0.230755		Victivallis	0.214816		Porphyromonas	0
Cellulosilyticum	0.0786417		Alkaliphilus	0.227488		Mucilaginibacter	0.206911		Lacrimispora	0
Paraprevotella	0.0737016		Porphyromonas	0.223665		Mucinivorans	0.189249		Prolixibacter	0
Vampirovibrio	0.0734953		Millionella	0.223325		Zunongwangia	0.184747		Mogibacterium	0
Porphyromonas	0.0683144		Acetobacter	0.216831		Heliophilum	0.183545		Millionella	0
Millionella	0.0682112		Terrisporobacter	0.195058		Eubacterium	0.183307		Muribaculum	0
Treponema	0.0651507		Anaerocolumna	0.192372		Papillibacter	0.171759		Thermoclostridium	0
Anaerocella	0.0605201		Enterococcus	0.190924		Lysinibacillus	0.161844		Pseudoflavonifractor	0
Muribaculum	0.060417		Brevundimonas	0.173631		Lentimicrobium	0.15776		Mucinivorans	0
Microbacter	0.060417		Lactobacillus	0.170793		Desulfosporosinus	0.148133		Zunongwangia	0
Blautia	0.057666		Maribellus	0.144628		Dysgonomonas	0.135937		Heliophilum	0
Planococcus	0.0552591		Vampirovibrio	0.137606		Vampirovibrio	0.128412		Eubacterium	0
Selenomonas	0.0481632		Pseudoflavonifractor	0.133995		Sporobacter	0.126135		Papillibacter	0
Terrisporobacter	0.0442782		Flavonifractor	0.126295		Colidextribacter	0.118243		Lentimicrobium	0
Sedimentibacter	0.0395444		Parabacteroides	0.118992		Terrisporobacter	0.114462		Desulfosporosinus	0
Pseudoflavonifractor	0.0394298		Sporobacter	0.116268		Rikenella	0.0985977		Dysgonomonas	0
Mogibacterium	0.038306		Prolixibacter	0.115549		Lutispora	0.0946767		Sporobacter	0
Maribellus	0.0366903		Microbacter	0.112995		Williamwhitmania	0.0928208		Colidextribacter	0
Flavonifractor	0.0315209		Desulfosporosinus	0.0994017		Dehalobacter	0.0927803		Terrisporobacter	0
Rikenella	0.0262483		Macrococcus	0.0980648		Anaeromassilibacillus	0.0923664		Rikenella	0
Mucilaginibacter	0.0237267		Planococcus	0.0934335		Cellulosilyticum	0.0922902		Lutispora	0
Lentimicrobium	0.023612		Papillibacter	0.085438		Tidjanibacter	0.0869323		Williamwhitmania	0
Tidjanibacter	0.023612		Psychrobacillus	0.0842194		Alkaliphilus	0.0650695		Anaeromassilibacillus	0
Acetobacter	0.0210904		Sedimentibacter	0.0838857		Mycoplasma	0.063102		Cellulosilyticum	0
Parabacteroides	0.0210904		Mucinivorans	0.0815764		Bacillus	0.0630851		Tidjanibacter	0
Paludibacter	0.0210904		Lentimicrobium	0.0813637		Ureibacillus	0.0591903		Alkaliphilus	0
Mucinivorans	0.0210904		Paludibacter	0.080847		Acinetobacter	0.0513293		Mycoplasma	0
Colidextribacter	0.0210904		Mucilaginibacter	0.0781276		Brevundimonas	0.0415769		Acinetobacter	0
Papillibacter	0.0184541		Dysgonomonas	0.0753236		Psychrobacillus	0.0355527		Brevundimonas	0
Dysgonomonas	0.0184541		Sporosarcina	0.0746135		Streptococcus	0.0335827		Streptococcus	0
Desulfosporosinus	0.0158178		Williamwhitmania	0.0734443		Lactobacillus	0.0315556		Lactobacillus	0
Williamwhitmania	0.0158178		Heliophilum	0.0722862		Anaerocolumna	0.0237542		Anaerocolumna	0
Sporobacter	0.0131815		Colidextribacter	0.0698417		Stenotrophomonas	0.0237042		Stenotrophomonas	0
Heliophilum	0.0131815		Thermoclostridium	0.0697082		Kurthia	0.013809		Kurthia	0
Anaeromassilibacillus	0.0131815		Rikenella	0.062829		Selenomonas	0.00595758		Selenomonas	0
Dehalobacter	0.0131815		Niallia	0.0593383		Rummeliibacillus	0.00196048		Rummeliibacillus	0
Odoribacter	0.0105452		Anaeromassilibacillus	0.0580911		Sporosarcina	0.00196048		Sporosarcina	0
Thermoclostridium	0.0105452		Odoribacter	0.0576943		Jeotgalibacillus	0.00196048		Jeotgalibacillus	0
Mycoplasma	0.0104305		Jeotgalibacillus	0.0559562		Limosilactobacillus	0		Limosilactobacillus	0
Eubacterium	0.00790889		Zunongwangia	0.0551884		Enterococcus	0		Enterococcus	0
Lutispora	0.00790889		Eubacterium	0.0550226		Ligilactobacillus	0		Ligilactobacillus	0
Zunongwangia	0.0026363		Tidjanibacter	0.0528399		Macrococcus	0		Macrococcus	0
Victivallis	0.0026363		Mycoplasma	0.0385155		Niallia	0		Niallia	0
Comamonas	0		Dehalobacter	0.0350912		Planococcus	0		Planococcus	0
Stenotrophomonas	0		Lutispora	0.0297658		Sedimentibacter	0		Sedimentibacter	0
Brevundimonas	0		Victivallis	0.0164094		Comamonas	0		Comamonas	0

## Sheet: Species
Species (207)	Milking		Species (111)	Dry		Species (148)	Heifer		Species (74)	Calf
Rummeliibacillus pycnus	8.36207		Kurthia massiliensis	28.6933		Oscillibacter valericigenes	7.96324		Solibacillus isronensis	56.3974
Oscillibacter valericigenes	7.05674		Streptococcus lutetiensis	26.0732		Solibacillus isronensis	6.57563		Alistipes putredinis	3.93506
Streptococcus lutetiensis	6.7986		Streptococcus equinus	5.24924		Alistipes putredinis	5.73043		Paraprevotella xylaniphila	3.57944
Comamonas terrigena	4.52213		Solibacillus isronensis	4.78899		Acetivibrio clariflavus	3.42074		Oscillibacter valericigenes	3.40162
Solibacillus isronensis	4.22083		Lysinibacillus odysseyi	3.70169		Ruminococcus albus	3.2699		Acetivibrio clariflavus	2.14921
Limosilactobacillus mucosae	3.99502		Clostridium sartagoforme	2.85855		Bacteroides eggerthii	2.89704		Paraprevotella clara	1.79358
Clostridium saudiense	3.34891		Limosilactobacillus mucosae	2.83948		Acetivibrio thermocellus	2.66825		Bacteroides eggerthii	1.43023
Alistipes putredinis	2.76214		Oscillibacter valericigenes	1.68762		Alistipes finegoldii	2.64318		Acetivibrio thermocellus	1.43023
Streptococcus equinus	1.80117		Clostridium tertium	0.926762		Gracilibacter thermotolerans	2.58704		Ruminococcus albus	1.25242
Bacteroides eggerthii	1.79775		Ureibacillus manganicus	0.807097		Romboutsia timonensis	2.41964		Gracilibacter thermotolerans	1.25242
Romboutsia timonensis	1.74495		Clostridium pascui	0.795408		Clostridium saudiense	2.31511		[Clostridium] viride	1.25242
Ruminococcus albus	1.67425		Lysinibacillus sphaericus	0.768459		Ruminiclostridium cellobioparum	2.25714		Bacteroides clarus	1.0746
Gracilibacter thermotolerans	1.44551		Clostridium butyricum	0.747583		Acetivibrio alkalicellulosi	2.10564		Acetivibrio alkalicellulosi	0.896792
Treponema brennaborense	1.42587		Lysinibacillus macroides	0.724302		[Clostridium] viride	1.95718		Ruminiclostridium cellulolyticum	0.896792
Lysinibacillus odysseyi	1.39615		Lacrimispora aerotolerans	0.723999		Oxobacter pfennigii	1.8593		Bacteroides gallinarum	0.896792
Alistipes finegoldii	1.29446		Alistipes putredinis	0.701364		Christensenella massiliensis	1.85043		Bacteroides intestinalis	0.896792
Clostridium sartagoforme	1.18632		Anaerocolumna cellulosilytica	0.669402		Ruminococcus champanellensis	1.58982		Ruminiclostridium cellobioparum	0.71898
[Eubacterium] tenue	0.914993		Lysinibacillus endophyticus	0.558404		Ethanoligenens harbinense	1.44375		Oxobacter pfennigii	0.71898
Acetivibrio clariflavus	0.911381		Lysinibacillus fusiformis	0.518963		[Clostridium] cellulosi	1.39531		[Clostridium] cellulosi	0.71898
Ligilactobacillus ruminis	0.901999		Ruminococcus albus	0.49193		Acetivibrio cellulolyticus	1.27758		Bacteroides stercoris	0.71898
Ruminiclostridium cellobioparum	0.86296		Rummeliibacillus pycnus	0.481948		Ruminiclostridium cellulolyticum	1.26882		Lysinibacillus sphaericus	0.71898
Clostridium pascui	0.850455		Streptococcus suis	0.478921		Caldicoprobacter faecalis	1.19803		Alistipes finegoldii	0.533436
Oxobacter pfennigii	0.839743		Streptococcus saliviloxodontae	0.43673		Paraprevotella clara	1.11273		Alistipes onderdonkii	0.533436
Christensenella massiliensis	0.830033		Clostridium swellfunianum	0.412882		Anaerotignum faecicola	1.03966		Odoribacter splanchnicus	0.533436
Acetivibrio thermocellus	0.816245		Alistipes finegoldii	0.386707		Kineothrix alysoides	1.02516		Bacteroides caecigallinarum	0.533436
[Clostridium] viride	0.804954		Romboutsia timonensis	0.368051		[Clostridium] methylpentosum	1.02304		Paludibacter propionicigenes	0.533436
Clostridium disporicum	0.774086		Anaerocolumna aminovalerica	0.360895		Christensenella timonensis	1.01342		Lysinibacillus parviboronicapiens	0.533436
Caldicoprobacter faecalis	0.75225		Ligilactobacillus salivarius	0.360428		[Eubacterium] tenue	0.986875		Christensenella massiliensis	0.355624
Kineothrix alysoides	0.73099		Bacteroides eggerthii	0.347712		Alistipes onderdonkii	0.976773		Ruminococcus champanellensis	0.355624
Treponema bryantii	0.692463		Gracilibacter thermotolerans	0.322722		Acetivibrio straminisolvens	0.971149		Anaerotignum faecicola	0.355624
Ruminiclostridium cellulolyticum	0.650888		Paenibacillus granivorans	0.316837		Ruminiclostridium hungatei	0.952662		Ruminiclostridium hungatei	0.355624
Clostridium tertium	0.645864		Clostridium malenominatum	0.28402		Bacteroides stercoris	0.916724		Akkermansia glycaniphila	0.355624
Roseburia hominis	0.631444		Streptococcus macedonicus	0.279837		Alistipes shahii	0.904672		Ruminiclostridium papyrosolvens	0.355624
Ruminococcus champanellensis	0.61045		Christensenella massiliensis	0.26778		Oscillibacter ruminantium	0.865592		Parabacteroides merdae	0.355624
Clostridium beijerinckii	0.609946		Anaerotignum faecicola	0.252452		Anaerotignum lactatifermentans	0.856156		Phocaeicola barnesiae	0.355624
Anaerotignum faecicola	0.605896		Lacrimispora saccharolytica	0.249897		Bacteroides clarus	0.804199		Vampirovibrio chlorellavorus	0.355624
Acetivibrio alkalicellulosi	0.604534		Paenibacillus camelliae	0.249496		Akkermansia glycaniphila	0.769761		Bacteroides faecichinchillae	0.355624
Clostridium butyricum	0.589198		Clostridium saudiense	0.246205		Faecalicatena fissicatena	0.741647		Paenibacillus anaericanus	0.355624
Ruminiclostridium hungatei	0.558765		Paenibacillus barengoltzii	0.242872		[Eubacterium] siraeum	0.674372		Bacteroides ihuae	0.355624
Acinetobacter variabilis	0.551833		Kurthia populi	0.240919		Bacteroides gallinarum	0.667946		Lysinibacillus fusiformis	0.355624
Paraprevotella clara	0.529352		Clostridium tunisiense	0.234444		Christensenella minuta	0.667754		Romboutsia timonensis	0.177812
Akkermansia glycaniphila	0.520036		Clostridium intestinale	0.217481		Alistipes senegalensis	0.617068		Clostridium saudiense	0.177812
Bacteroides stercoris	0.513729		Lacrimispora xylanolytica	0.20885		Anaerocella delicata	0.612605		Ethanoligenens harbinense	0.177812
Selenomonas lacticifex	0.508058		Clostridium beijerinckii	0.197153		Faecalicatena orotica	0.609098		Acetivibrio cellulolyticus	0.177812
Faecalicatena fissicatena	0.493723		Lysinibacillus telephonicus	0.188778		Intestinimonas butyriciproducens	0.567919		Caldicoprobacter faecalis	0.177812
[Clostridium] cellulosi	0.479594		[Clostridium] viride	0.185156		Faecalicatena contorta	0.546286		Christensenella timonensis	0.177812
Ethanoligenens harbinense	0.474087		Clostridium punense	0.16971		Ruminiclostridium sufflavum	0.49686		[Eubacterium] tenue	0.177812
Anaerocella delicata	0.47214		Alistipes onderdonkii	0.165184		Paenibacillus polymyxa	0.487521		Alistipes shahii	0.177812
Christensenella timonensis	0.461491		Kurthia sibirica	0.161776		Phocaeicola plebeius	0.487207		Anaerotignum lactatifermentans	0.177812
Lysinibacillus macroides	0.458373		Ruminiclostridium cellulolyticum	0.161161		Desulfitobacterium hafniense	0.459903		Christensenella minuta	0.177812
Stenotrophomonas koreensis	0.453738		Ruminococcus champanellensis	0.158962		Paraprevotella xylaniphila	0.409742		Alistipes senegalensis	0.177812
Bacteroides gallinarum	0.449941		Oxobacter pfennigii	0.15565		Paeniclostridium sordellii	0.408104		Faecalicatena orotica	0.177812
Oscillibacter ruminantium	0.447215		Alistipes shahii	0.152429		Microbacter margulisiae	0.390546		Intestinimonas butyriciproducens	0.177812
Alistipes onderdonkii	0.427322		[Eubacterium] tenue	0.145533		Prolixibacter bellariivorans	0.364092		Ruminiclostridium sufflavum	0.177812
[Clostridium] methylpentosum	0.419808		[Clostridium] cellulosi	0.145167		Bacteroides intestinalis	0.361721		Phocaeicola plebeius	0.177812
Lacrimispora saccharolytica	0.412082		Caldicoprobacter faecalis	0.144054		Acetivibrio aldrichii	0.357921		Microbacter margulisiae	0.177812
Bacteroides clarus	0.411216		Kineothrix alysoides	0.139701		Millionella massiliensis	0.354885		Acetivibrio aldrichii	0.177812
[Eubacterium] siraeum	0.394904		Lysinibacillus parviboronicapiens	0.135186		Alistipes timonensis	0.353941		Clostridium oceanicum	0.177812
Alistipes shahii	0.38967		Acinetobacter variabilis	0.134587		Sphingobacterium cibi	0.345653		Flavonifractor plautii	0.177812
Cellulosilyticum ruminicola	0.369944		Enterococcus gallinarum	0.13352		Odoribacter splanchnicus	0.345594		Maribellus luteus	0.177812
Faecalicatena orotica	0.35867		Ruminiclostridium cellobioparum	0.129857		Clostridium oceanicum	0.330036		Roseburia hominis	0.177812
Phocaeicola plebeius	0.354918		[Clostridium] methylpentosum	0.127348		Ruminiclostridium papyrosolvens	0.296568		Victivallis vadensis	0.177812
Comamonas jiangduensis	0.354624		Christensenella timonensis	0.126591		Parapedobacter koreensis	0.291933		Acetobacter ascendens	0.177812
Acetivibrio cellulolyticus	0.34809		Intestinimonas butyriciproducens	0.116062		Flavonifractor plautii	0.290489		Prevotella ruminicola	0.177812
Christensenella minuta	0.323708		Oscillibacter ruminantium	0.115305		Maribellus luteus	0.278641		Clostridium argentinense	0.177812
Lysinibacillus sphaericus	0.316422		Ruminiclostridium hungatei	0.109128		Muribaculum intestinale	0.26939		Phocaeicola paurosaccharolyticus	0.177812
Comamonas phosphati	0.312873		[Eubacterium] siraeum	0.101154		Mogibacterium neglectum	0.258085		Treponema brennaborense	0.177812
Cellulosilyticum lentocellum	0.301212		Ethanoligenens harbinense	0.100753		Pedobacter nanyangensis	0.256501		Spiroplasma culicicola	0.177812
Lacrimispora aerotolerans	0.295304		Bacteroides gallinarum	0.0999956		Porphyromonas catoniae	0.254904		Clostridium bowmanii	0.177812
Acetivibrio straminisolvens	0.291634		Faecalicatena fissicatena	0.0985994		Blautia producta	0.245153		Bacteroides oleiciplenus	0.177812
Intestinimonas butyriciproducens	0.281243		Prolixibacter bellariivorans	0.0956889		Bacteroides caecigallinarum	0.24342		Pedobacter rhizosphaerae	0.177812
Lysinibacillus fusiformis	0.275248		Clostridium subterminale	0.095343		Roseburia hominis	0.241337		Bacteroides faecis	0.177812
Muribaculum intestinale	0.272336		Acetivibrio thermocellus	0.0952876		Pedobacter xixiisoli	0.241255		Ureibacillus manganicus	0.177812
Acinetobacter indicus	0.266987		Alkaliphilus oremlandii	0.0927329		Alistipes indistinctus	0.235207		Psychrobacillus lasiicapitis	0.177812
Millionella massiliensis	0.265378		Faecalicatena orotica	0.0869576		Spiroplasma velocicrescens	0.229532		Kineothrix alysoides	0
Alistipes senegalensis	0.257317		Christensenella minuta	0.0869576		Paludibacter propionicigenes	0.229102		[Clostridium] methylpentosum	0
Faecalicatena contorta	0.257302		Alistipes senegalensis	0.0866018		Clostridium pascui	0.226855		Acetivibrio straminisolvens	0
Paeniclostridium sordellii	0.256501		Akkermansia glycaniphila	0.0844029		Thermoclostridium stercorarium	0.225423		Oscillibacter ruminantium	0
Parapedobacter koreensis	0.247064		Desulfitobacterium hafniense	0.0844029		Victivallis vadensis	0.222347		Faecalicatena fissicatena	0
Clostridium bornimense	0.246125		Anaerotignum lactatifermentans	0.0814925		Acetobacter ascendens	0.20403		[Eubacterium] siraeum	0
Sphingobacterium cibi	0.233006		Roseburia hominis	0.0811367		Prevotella ruminicola	0.202137		Anaerocella delicata	0
Anaerotignum lactatifermentans	0.227304		Vampirovibrio chlorellavorus	0.080334		Mucinivorans hirudinis	0.194025		Faecalicatena contorta	0
Lysinibacillus endophyticus	0.226741		Bacteroides stercoris	0.0782263		Heliophilum fasciatum	0.19244		Paenibacillus polymyxa	0
Ruminiclostridium sufflavum	0.225518		Clostridium sulfidigenes	0.077479		Akkermansia muciniphila	0.191536		Desulfitobacterium hafniense	0
Paraprevotella xylaniphila	0.224976		Millionella massiliensis	0.0774691		Clostridium argentinense	0.190221		Paeniclostridium sordellii	0
Alkaliphilus oremlandii	0.22495		Ligilactobacillus ruminis	0.0768959		Pedobacter petrophilus	0.186506		Prolixibacter bellariivorans	0
Terrisporobacter mayombei	0.201568		Sphingobacterium cibi	0.0753158		Bacteroides mediterraneensis	0.183931		Millionella massiliensis	0
Kurthia massiliensis	0.196501		Clostridium saccharobutylicum	0.0745131		Ruminiclostridium josui	0.181054		Alistipes timonensis	0
Acetivibrio aldrichii	0.19541		Acetivibrio clariflavus	0.0720496		Papillibacter cinnamivorans	0.180045		Sphingobacterium cibi	0
Selenomonas ruminantium	0.195353		Anaerocella delicata	0.0694949		Clostridium disporicum	0.178822		Parapedobacter koreensis	0
Acinetobacter schindleri	0.18785		Acetivibrio cellulolyticus	0.0691391		Bacteroides uniformis	0.177549		Muribaculum intestinale	0
Anaerotignum aminivorans	0.187511		Bacteroides clarus	0.0665845		Parabacteroides merdae	0.170901		Mogibacterium neglectum	0
Mogibacterium neglectum	0.180017		Phocaeicola plebeius	0.0665845		[Clostridium] leptum	0.165442		Pedobacter nanyangensis	0
Desulfitobacterium hafniense	0.175119		Muribaculum intestinale	0.0661831		Lentimicrobium saccharophilum	0.165196		Porphyromonas catoniae	0
Maribellus luteus	0.172669		Microbacter margulisiae	0.0661831		Christensenella hongkongensis	0.163324		Blautia producta	0
Vampirovibrio chlorellavorus	0.162782		Lysinibacillus boronitolerans	0.0645321		Prevotella fusca	0.160994		Pedobacter xixiisoli	0
Ureibacillus manganicus	0.157685		Faecalicatena contorta	0.0640298		Phocaeicola paurosaccharolyticus	0.155732		Alistipes indistinctus	0
Ruminiclostridium papyrosolvens	0.155116		Bacillus australimaris	0.0632271		Treponema brennaborense	0.149603		Spiroplasma velocicrescens	0
Paenibacillus granivorans	0.154068		Acetivibrio alkalicellulosi	0.0607636		Bacteroides rodentium	0.148322		Clostridium pascui	0
Streptococcus macedonicus	0.153145		Parapedobacter koreensis	0.0603622		Zunongwangia atlantica	0.146846		Thermoclostridium stercorarium	0
Clostridium swellfunianum	0.147341		Enterococcus hirae	0.059369		Clostridium swellfunianum	0.144824		Mucinivorans hirudinis	0
Lacrimispora amygdalina	0.147291		Rummeliibacillus stabekisii	0.0589588		Spiroplasma culicicola	0.14068		Heliophilum fasciatum	0
Brevundimonas terrae	0.146097		Cellulosilyticum ruminicola	0.0541856		Phocaeicola barnesiae	0.138227		Akkermansia muciniphila	0
Paenibacillus polymyxa	0.142685		Paeniclostridium sordellii	0.0520509		Clostridium bowmanii	0.136712		Pedobacter petrophilus	0
Microbacter margulisiae	0.142262		Paraprevotella clara	0.0520322		Lacrimispora saccharolytica	0.136253		Bacteroides mediterraneensis	0
Flavonifractor plautii	0.141587		Bacillus subtilis	0.0495786		Vampirovibrio chlorellavorus	0.1349		Ruminiclostridium josui	0
Rummeliibacillus stabekisii	0.139263		Ruminiclostridium sufflavum	0.0491218		Bacteroides oleiciplenus	0.134564		Papillibacter cinnamivorans	0
Clostridium tunisiense	0.135511		Pedobacter xixiisoli	0.0491218		Paenibacillus sabinae	0.134087		Clostridium disporicum	0
Alistipes timonensis	0.132147		Psychrobacillus lasiicapitis	0.0470695		Sporobacter termitidis	0.131969		Bacteroides uniformis	0
Clostridium paraputrificum	0.132		Bacillus massiliogorillae	0.0465671		Parapedobacter soli	0.130025		[Clostridium] leptum	0
Sporobacter termitidis	0.131058		Pedobacter nanyangensis	0.0462114		Pseudoflavonifractor capillosus	0.125181		Lentimicrobium saccharophilum	0
Acetobacter ascendens	0.129095		Terrisporobacter mayombei	0.0446515		Pseudoflavonifractor phocaeensis	0.121509		Christensenella hongkongensis	0
[Eubacterium] brachy	0.12826		Paenibacillus polymyxa	0.0433009		Colidextribacter massiliensis	0.121497		Prevotella fusca	0
Anaerocolumna cellulosilytica	0.122571		Maribellus luteus	0.0428996		Terrisporobacter mayombei	0.11985		Bacteroides rodentium	0
Clostridium subterminale	0.122127		Lactobacillus johnsonii	0.0407836		Porphyromonas pasteri	0.11938		Zunongwangia atlantica	0
Parapedobacter soli	0.120091		Clostridium bornimense	0.0403905		Blautia schinkii	0.118039		Clostridium swellfunianum	0
Streptococcus suis	0.119194		Ruminiclostridium papyrosolvens	0.0403905		Spiroplasma chinense	0.117701		Lacrimispora saccharolytica	0
Bacteroides caecigallinarum	0.118192		Treponema brennaborense	0.0391864		Clostridium estertheticum	0.116958		Paenibacillus sabinae	0
Clostridium oceanicum	0.117375		Lacrimispora amygdalina	0.0378358		Blautia glucerasea	0.11355		Sporobacter termitidis	0
Lacrimispora xylanolytica	0.116771		Paenibacillus sabinae	0.0378358		Bacteroides faecichinchillae	0.10674		Parapedobacter soli	0
Bacteroides intestinalis	0.116547		Cellulosilyticum lentocellum	0.0370787		Clostridium tunisiense	0.105583		Pseudoflavonifractor capillosus	0
Clostridium chartatabidum	0.116046		Bacillus testis	0.0349253		Mogibacterium pumilum	0.105337		Pseudoflavonifractor phocaeensis	0
Prolixibacter bellariivorans	0.114384		Flavonifractor plautii	0.0345696		Rikenella microfusus	0.103312		Colidextribacter massiliensis	0
Prevotella stercorea	0.113517		Paraprevotella xylaniphila	0.0320149		Lutispora thermophila	0.099262		Terrisporobacter mayombei	0
Enterococcus hirae	0.112997		Acetivibrio straminisolvens	0.0316591		Williamwhitmania taraxaci	0.0973601		Porphyromonas pasteri	0
Bacillus massiliogorillae	0.110906		Acetivibrio aldrichii	0.0316591		Paenibacillus anaericanus	0.0967681		Blautia schinkii	0
Blautia producta	0.109649		Porphyromonas pasteri	0.0316591		Pedobacter rhizosphaerae	0.094957		Spiroplasma chinense	0
Clostridium saccharobutylicum	0.1038		Selenomonas lacticifex	0.0309662		Bacteroides ihuae	0.0941731		Clostridium estertheticum	0
Spiroplasma velocicrescens	0.103556		Clostridium disporicum	0.0297891		Anaeromassilibacillus senegalensis	0.0940401		Blautia glucerasea	0
Porphyromonas pasteri	0.103183		Christensenella hongkongensis	0.0291045		Tidjanibacter massiliensis	0.0912128		Clostridium tunisiense	0
Acinetobacter junii	0.10239		Clostridium oceanicum	0.0287487		Treponema bryantii	0.0907038		Mogibacterium pumilum	0
Bacillus subtilis	0.101294		Lentimicrobium saccharophilum	0.0287487		Cellulosilyticum lentocellum	0.0897759		Rikenella microfusus	0
Pedobacter petrophilus	0.101278		Rikenella microfusus	0.0287487		Clostridium subterminale	0.0871432		Lutispora thermophila	0
Lentimicrobium saccharophilum	0.101171		Paenibacillus anaericanus	0.0287487		Clostridium saccharobutylicum	0.081241		Williamwhitmania taraxaci	0
Acinetobacter johnsonii	0.100402		Treponema bryantii	0.0283929		Roseburia intestinalis	0.0805789		Anaeromassilibacillus senegalensis	0
Bacteroides faecis	0.0993728		Parapedobacter soli	0.0283473		Anaerotignum aminivorans	0.078308		Tidjanibacter massiliensis	0
Clostridium punense	0.0980141		Clostridium paraputrificum	0.0283018		Prevotella denticola	0.0782672		Treponema bryantii	0
Streptococcus saliviloxodontae	0.097086		Clostridium tarantellae	0.0283018		Lysinibacillus odysseyi	0.0767428		Cellulosilyticum lentocellum	0
Prevotella shahii	0.0970064		Mogibacterium neglectum	0.0265685		Clostridium tertium	0.0661282		Clostridium subterminale	0
Akkermansia muciniphila	0.0959597		Alistipes timonensis	0.026194		Paenibacillus peoriae	0.0637556		Clostridium saccharobutylicum	0
Bacteroides mediterraneensis	0.0952515		Colidextribacter massiliensis	0.026194		Bacteroides faecis	0.0631136		Roseburia intestinalis	0
Mucinivorans hirudinis	0.0951594		Tidjanibacter massiliensis	0.0258382		Lacrimispora sphenoides	0.0621591		Anaerotignum aminivorans	0
Ruminiclostridium josui	0.0947498		Mucinivorans hirudinis	0.0232836		Clostridium tarantellae	0.0599809		Prevotella denticola	0
Porphyromonas catoniae	0.0945349		Pseudoflavonifractor capillosus	0.0232836		Bacteroides stercorirosoris	0.0575881		Lysinibacillus odysseyi	0
Papillibacter cinnamivorans	0.0942776		Blautia producta	0.0229278		Ureibacillus manganicus	0.0559917		Clostridium tertium	0
Pedobacter nanyangensis	0.0930179		Spiroplasma velocicrescens	0.0229278		Lysinibacillus sphaericus	0.0518805		Paenibacillus peoriae	0
Paenibacillus camelliae	0.0916916		Porphyromonas catoniae	0.0229278		Acinetobacter schindleri	0.0497945		Lacrimispora sphenoides	0
Ligilactobacillus salivarius	0.0908503		Spiroplasma chinense	0.0229278		Clostridium beijerinckii	0.0474335		Clostridium tarantellae	0
Limosilactobacillus vaginalis	0.0904057		Prevotella fusca	0.0229278		Lacrimispora aerotolerans	0.0392409		Bacteroides stercorirosoris	0
Pseudoflavonifractor capillosus	0.0895809		Anaerotignum aminivorans	0.0203731		Psychrobacillus lasiicapitis	0.0373487		Acinetobacter schindleri	0
Pedobacter xixiisoli	0.088701		Papillibacter cinnamivorans	0.0203731		[Eubacterium] brachy	0.0350487		Clostridium beijerinckii	0
Williamwhitmania taraxaci	0.0874574		Lacrimispora sphenoides	0.0203731		Lysinibacillus parviboronicapiens	0.0310594		Lacrimispora aerotolerans	0
Bacillus australimaris	0.0863202		Pseudoflavonifractor phocaeensis	0.0203731		Lacrimispora amygdalina	0.0286265		[Eubacterium] brachy	0
Lacrimispora sphenoides	0.0861202		Clostridium argentinense	0.0199718		Clostridium malenominatum	0.0269372		Lacrimispora amygdalina	0
Bacillus testis	0.0860012		Paenibacillus peoriae	0.019616		Prevotella stercorea	0.0267544		Clostridium malenominatum	0
Parabacteroides merdae	0.0857755		Prevotella shahii	0.0174627		Prevotella shahii	0.0250042		Prevotella stercorea	0
Clostridium sulfidigenes	0.0856591		Williamwhitmania taraxaci	0.0174627		Paenibacillus camelliae	0.0249232		Prevotella shahii	0
Enterococcus gallinarum	0.0852653		Anaeromassilibacillus senegalensis	0.0174627		Stenotrophomonas koreensis	0.0249232		Paenibacillus camelliae	0
Lactobacillus johnsonii	0.0823962		Prevotella denticola	0.0174627		Clostridium paraputrificum	0.0225511		Stenotrophomonas koreensis	0
Anaerocolumna aminovalerica	0.0822464		Bacteroides faecis	0.0167055		Clostridium punense	0.020893		Clostridium paraputrificum	0
Lysinibacillus boronitolerans	0.0818481		Sporobacter termitidis	0.0145522		Clostridium sulfidigenes	0.0184088		Clostridium punense	0
Roseburia intestinalis	0.0814899		Bacteroides mediterraneensis	0.0145522		Clostridium butyricum	0.0146037		Clostridium sulfidigenes	0
Treponema porcinum	0.080919		Heliophilum fasciatum	0.0145522		Anaerocolumna cellulosilytica	0.0146037		Clostridium butyricum	0
Heliophilum fasciatum	0.0800889		Prevotella ruminicola	0.0141965		Lacrimispora xylanolytica	0.0124256		Anaerocolumna cellulosilytica	0
Clostridium malenominatum	0.0799291		Bacteroides ihuae	0.0137951		Bacillus subtilis	0.0104005		Lacrimispora xylanolytica	0
Colidextribacter massiliensis	0.0797506		Mogibacterium pumilum	0.0130836		Anaerocolumna aminovalerica	0.0103395		Bacillus subtilis	0
Mogibacterium pumilum	0.0790569		Acinetobacter indicus	0.0129468		Bacillus massiliogorillae	0.0103395		Anaerocolumna aminovalerica	0
Clostridium tarantellae	0.074544		Selenomonas ruminantium	0.0127278		Paenibacillus granivorans	0.0102474		Bacillus massiliogorillae	0
Paenibacillus barengoltzii	0.074171		Bacteroides caecigallinarum	0.0116418		Clostridium chartatabidum	0.00816139		Paenibacillus granivorans	0
Bacteroides ihuae	0.0740259		Akkermansia muciniphila	0.0116418		Streptococcus lutetiensis	0.00628931		Clostridium chartatabidum	0
Rikenella microfusus	0.0726041		Ruminiclostridium josui	0.0116418		Selenomonas ruminantium	0.00628931		Streptococcus lutetiensis	0
Bacteroides uniformis	0.0723647		Phocaeicola barnesiae	0.0116418		Clostridium sartagoforme	0.00613628		Selenomonas ruminantium	0
Paludibacter propionicigenes	0.0721607		Odoribacter splanchnicus	0.0116418		Clostridium bornimense	0.00613628		Clostridium sartagoforme	0
Thermoclostridium stercorarium	0.0715357		Bacteroides rodentium	0.0116418		Bacillus testis	0.00607533		Clostridium bornimense	0
Christensenella hongkongensis	0.071487		[Clostridium] leptum	0.0116418		Lysinibacillus fusiformis	0.00411117		Bacillus testis	0
Phocaeicola barnesiae	0.0714171		Clostridium bowmanii	0.0116418		Kurthia sibirica	0.00405022		Kurthia sibirica	0
Alistipes indistinctus	0.0694621		Spiroplasma culicicola	0.011286		Cellulosilyticum ruminicola	0.00405022		Cellulosilyticum ruminicola	0
Lysinibacillus telephonicus	0.068639		Bacteroides stercorirosoris	0.0108847		Lysinibacillus macroides	0.00202511		Lysinibacillus macroides	0
Clostridium intestinale	0.0684393		Acetobacter ascendens	0.00873134		Rummeliibacillus pycnus	0.00202511		Rummeliibacillus pycnus	0
Paenibacillus anaericanus	0.0684385		Bacteroides intestinalis	0.00873134		Acinetobacter variabilis	0.00202511		Acinetobacter variabilis	0
Blautia glucerasea	0.0683777		Prevotella stercorea	0.00873134		Kurthia massiliensis	0		Kurthia massiliensis	0
Paenibacillus sabinae	0.0681487		Parabacteroides merdae	0.00873134		Streptococcus equinus	0		Streptococcus equinus	0
Clostridium argentinense	0.0676012		Roseburia intestinalis	0.00873134		Limosilactobacillus mucosae	0		Limosilactobacillus mucosae	0
Clostridium estertheticum	0.0672887		Bacteroides uniformis	0.00873134		Lysinibacillus endophyticus	0		Lysinibacillus endophyticus	0
Tidjanibacter massiliensis	0.0670437		Paludibacter propionicigenes	0.00873134		Streptococcus suis	0		Streptococcus suis	0
Anaeromassilibacillus senegalensis	0.0666834		Thermoclostridium stercorarium	0.00873134		Streptococcus saliviloxodontae	0		Streptococcus saliviloxodontae	0
Spiroplasma chinense	0.0649156		Alistipes indistinctus	0.00873134		Ligilactobacillus salivarius	0		Ligilactobacillus salivarius	0
Odoribacter splanchnicus	0.0626112		Clostridium estertheticum	0.00873134		Streptococcus macedonicus	0		Streptococcus macedonicus	0
Spiroplasma culicicola	0.0623394		Bacteroides faecichinchillae	0.00873134		Paenibacillus barengoltzii	0		Paenibacillus barengoltzii	0
Pseudoflavonifractor phocaeensis	0.0621012		Bacteroides oleiciplenus	0.00873134		Kurthia populi	0		Kurthia populi	0
Bacteroides rodentium	0.0614447		Lutispora thermophila	0.00873134		Clostridium intestinale	0		Clostridium intestinale	0
[Clostridium] leptum	0.06109		Pedobacter rhizosphaerae	0.00582089		Lysinibacillus telephonicus	0		Lysinibacillus telephonicus	0
Clostridium bowmanii	0.0572242		Phocaeicola paurosaccharolyticus	0.00582089		Enterococcus gallinarum	0		Enterococcus gallinarum	0
Prevotella ruminicola	0.0570217		Clostridium chartatabidum	0.00541954		Alkaliphilus oremlandii	0		Alkaliphilus oremlandii	0
Prevotella fusca	0.0549836		Pedobacter petrophilus	0.00291045		Ligilactobacillus ruminis	0		Ligilactobacillus ruminis	0
Bacteroides faecichinchillae	0.0529423		Blautia glucerasea	0.00291045		Lysinibacillus boronitolerans	0		Lysinibacillus boronitolerans	0
Paenibacillus peoriae	0.0524002		Zunongwangia atlantica	0.00291045		Bacillus australimaris	0		Bacillus australimaris	0
Bacteroides stercorirosoris	0.0518018		Victivallis vadensis	0.00291045		Enterococcus hirae	0		Enterococcus hirae	0
Kurthia sibirica	0.0511095		Acinetobacter junii	0.0025091		Rummeliibacillus stabekisii	0		Rummeliibacillus stabekisii	0
Psychrobacillus lasiicapitis	0.0498946		Comamonas terrigena	0		Lactobacillus johnsonii	0		Lactobacillus johnsonii	0
Pedobacter rhizosphaerae	0.0496665		Stenotrophomonas koreensis	0		Selenomonas lacticifex	0		Selenomonas lacticifex	0
Lysinibacillus parviboronicapiens	0.0487477		Comamonas jiangduensis	0		Acinetobacter indicus	0		Acinetobacter indicus	0
Blautia schinkii	0.0474232		Comamonas phosphati	0		Acinetobacter junii	0		Acinetobacter junii	0
Bacteroides oleiciplenus	0.0473076		Acinetobacter schindleri	0		Comamonas terrigena	0		Comamonas terrigena	0
Zunongwangia atlantica	0.0459885		Brevundimonas terrae	0		Comamonas jiangduensis	0		Comamonas jiangduensis	0
Prevotella denticola	0.0455587		[Eubacterium] brachy	0		Comamonas phosphati	0		Comamonas phosphati	0
Phocaeicola paurosaccharolyticus	0.0384447		Acinetobacter johnsonii	0		Brevundimonas terrae	0		Brevundimonas terrae	0
Lutispora thermophila	0.0349877		Limosilactobacillus vaginalis	0		Acinetobacter johnsonii	0		Acinetobacter johnsonii	0
Kurthia populi	0.0281324		Treponema porcinum	0		Limosilactobacillus vaginalis	0		Limosilactobacillus vaginalis	0
Victivallis vadensis	0.0185251		Blautia schinkii	0		Treponema porcinum	0		Treponema porcinum	0
